# Supplementary material for: Lung Cancer Chemopreventive Activity of Patulin Isolated from Penicillium vulpinum
Source: Molecules. 2018 Mar 12;23(3):636. doi: 10.3390/molecules23030636 (PMC6017800; doi:10.3390/molecules23030636)
Supplement: Supplementary file 1 [file molecules-23-00636-s001.zip]

Archive with 3 entries (3 files):
- Video S1.mp4
- Video S2.mp4
- Patulin Supplementary_revised2.docx
